# Supplementary material for: Cyanide Removal by ZnTiO3/TiO2/H2O2/UVB System: A Theoretical-Experimental Approach
Source: Int J Mol Sci. 2023 Nov 17;24(22):16446. doi: 10.3390/ijms242216446 (PMC10671060; doi:10.3390/ijms242216446)
Supplement: Supplementary file 1 [file ijms-24-16446-s001.zip]

Archive with 1 entries (1 files):
- ijms-2678030-supplementary.pdf
